# Supplementary material for: Interactions by 2D Gel Electrophoresis Overlap (iGEO): a novel high fidelity approach to identify constituents of protein complexes
Source: Proteome Sci. 2013 May 12;11:21. doi: 10.1186/1477-5956-11-21 (PMC3688448; doi:10.1186/1477-5956-11-21)
Supplement: Additional file 1: Table S1 — A complete list of proteins identified by MudPIT in replicate Drosophila embryo experiments (Embryo experiment 1). [file 1477-5956-11-21-S1.xlsx]

## Sheet: Embryo Experiment 1
A complete list of proteins identified by MudPIT in replicate Drosophila embryo experiments (Embryo experiment 1)
*URL link to FlyBase provides comprehensive information on Drosophila gene of interest including GenBank accession number
FlyBase URL* (alias)	Gene symbol	Name	Peptide coverage (PINCH-PrA pull-down)	Peptide coverage (WT pull-down)
(Proteins identified in PINCH-PrA-pull-down sample)
CG10149	Rpn6	Proteasome p44.5 subunit	0.05
CG10302	bsf	bicoid stability factor	0.026
CG10306	CG10306		0.27
CG10504	Ilk	Integrin linked kinase (ILK)	0.366
CG1059	Karyβ3	Karyopherin β 3	0.031
CG1065	Scsα	Succinyl coenzyme A synthetase α subunit	0.064
CG10652	RpL30	Ribosomal protein L30	0.108
CG10687	Aats-asn	Asparaginyl-tRNA synthetase	0.142
CG10811	eIF4G	eukaryotic translation initiation factor 4G	0.028
CG10938	Prosα5	Proteasome α5 subunit	0.18
CG1100	Rpn5	Rpn5	0.09
CG11271	RpS12	Ribosomal protein S12	0.511
CG11334	CG11334		0.113
CG11989	vnc	variable nurse cells	0.061
CG12019	Cdc37	Cdc37	0.09
CG12030	Gale	UDP-galactose 4'-epimerase	0.089
CG12082	CG12082		0.044
CG12233	l(1)G0156	lethal (1) G0156	0.195
CG12306	polo	polo	0.038
CG13425	bl	bancal	0.053
CG1416	CG1416		0.082
CG14207	CG14207		0.328
CG14648	lost	lost	0.073
CG1490	Usp7	ubiquitin-specific protease 7	0.033
CG1516	CG1516		0.092
CG1531 (CG42593)	CG42593		0.027
CG15717	CG15717		0.175
CG15822	CG15822		0.023
CG1616	dpa	disc proliferation abnormal	0.036
CG17245	plexB	plexin B	0.005
CG17255	nocte	no circadian temperature entrainment	0.037
CG17489	RpL5	Ribosomal protein L5	0.067
CG17521	RpL10	Ribosomal protein L10	0.041
CG17566	γTub37C	γ-Tubulin at 37C	0.107
CG17691	CG17691		0.173
CG18102	shi	shibire	0.035
CG18290	Act87E	Actin 87E	0.324
CG18572	r	rudimentary	0.074
CG2050	mod	modulo	0.042
CG2098	ferrochelatase	ferrochelatase	0.266
CG2168	RpS3A	Ribosomal protein S3A	0.164
CG2512	αTub84D	α-Tubulin at 84D	0.424
CG2989 (CG43374)	Cht6	Cht6	0.007
CG31794	Pax	Paxillin	0.107
CG3186	eIF-5A	eIF-5A	0.283
CG3195	RpL12	Ribosomal protein L12	0.145
CG3210	Drp1	Dynamin related protein 1	0.059
CG32164	CG32164		0.022
CG3226	CG3226		0.126
CG32521	CG32521		0.075
CG32528	CG32528	parvin	0.556
CG3265	Eb1	Eb1	0.069
CG3283	SdhB	Succinate dehydrogenase B	0.04
CG7349	CG7349		0.04
CG3314	RpL7A	Ribosomal protein L7A	0.096
CG33196	dp	dumpy	0.001
CG3416	Mov34	Mov34	0.157
CG3590	CG3590		0.079
CG3957	wmd	wing morphogenesis defect	0.076
CG4000	CG4000		0.053
CG4001	Pfk	Phosphofructokinase	0.057
CG4035	eIF-4E	Eukaryotic initiation factor 4E	0.116
CG4183	Hsp26	Heat shock protein 26	0.389
CG4347	UGP	UGP	0.05
CG4533	l(2)efl	lethal (2) essential for life	0.152
CG4799	Pen	Pendulin	0.128
CG4800	Tctp	Translationally controlled tumor protein	0.151
CG4821	Tequila	Tequila	0.007
CG4878	eIF3-S9	eIF3-S9	0.087
CG4954	eIF3-S8	eIF3-S8	0.016
CG5170	Dp1	Dodeca-satellite-binding protein 1	0.031
CG5384	CG5384		0.051
CG5462	scrib	scribbled	0.028
CG5468	TwdlM	TweedleM	0.292
CG5590	CG5590		0.075
CG5733	Nup75	Nucleoporin 75	0.055
CG5949	DNApol-δ	DNA-polymerase-δ	0.034
CG6050	EfTuM	Elongation factor Tu mitochondrial	0.155
CG6058	Ald	Aldolase	0.093
CG6071	CG6071		0.035
CG6180	CG6180		0.132
CG6235	tws	twins	0.052
CG6287	CG6287		0.078
CG6439	CG6439		0.149
CG6803	Mf	Myofilin	0.181
CG6854	CTPsyn	CTP synthase	0.047
CG6907	CG6907		0.103
CG6988	Pdi	Protein disulfide isomerase	0.073
CG7033	CG7033		0.26
CG7340	granny-smith	granny smith	0.085
CG7434	RpL22	Ribosomal protein L22	0.067
CG7483	eIF4AIII	eIF4AIII	0.075
CG7611	CG7611		0.079
CG7726	RpL11	Ribosomal protein L11	0.168
CG7911	CG7911		0.186
CG7954	stck	steamer duck	0.487
CG7961	αCop	α-coatomer protein	0.054
CG8251	Pgi	Phosphoglucose isomerase	0.109
CG8309	Tango7	Transport and Golgi organization 7	0.085
CG8495	RpS29	Ribosomal protein S29	0.357
CG8636	CG8636		0.082
CG8882	Trip1	Trip1	0.163
CG8893	Gapdh2	Glyceraldehyde 3 phosphate dehydrogenase 2	0.298
CG8922	RpS5a	Ribosomal protein S5a	0.158
CG9012	Chc	Clathrin heavy chain	0.065
CG9031	ics	icarus (RSU-1)	0.217
CG9206	Gl	Glued	0.04
CG9212	Nipsnap	Nipsnap	0.095
CG9373	rump	rumpelstiltskin	0.066
CG9633	RpA-70	Replication Protein A 70	0.1
CG9674	CG9674		0.018
CG9677	Int6	Int6 homologue	0.085
CG9894	CG9894		0.099
(Proteins identified in both PINCH-PrA-pull-down and WT-pull-down samples)
CG10067	Act57B	Actin 57B	0.324	0.348
CG10160	ImpL3	Ecdysone-inducible gene L3	0.099	0.09
CG10370	Tbp-1	Tat-binding protein-1	0.287	0.145
CG10377	Hrb27C	Heterogeneous nuclear ribonucleoprotein at 27C	0.093	0.078
CG10423	RpS27	Ribosomal protein S27	0.298	0.286
CG10540	cpa	capping protein alpha	0.227	0.164
CG10932	CG10932		0.163	0.217
CG11129	Yp3	Yolk protein 3	0.571	0.519
CG11154	ATPsyn-β	ATP synthase-β	0.281	0.279
CG11183	Dcp1	Decapping protein 1	0.086	0.097
CG11276	RpS4	Ribosomal protein S4	0.119	0.146
CG11527	Tig	Tiggrin	0.022	0.012
CG11876	CG11876		0.197	0.244
CG11888	Rpn2	Rpn2	0.096	0.031
CG11963	skap	skpA associated protein	0.074	0.048
CG11999	CG11999		0.356	0.333
CG12011	CG12011		0.184	0.191
CG12051	Act42A	Actin 42A	0.407	0.46
CG4027	Act5C	Actin 5C	0.407	0.46
CG12055	Gapdh1	Glyceraldehyde 3 phosphate dehydrogenase 1	0.241	0.295
CG12101	Hsp60	Heat shock protein 60	0.445	0.361
CG12163	CG12163		0.081	0.059
CG12262	CG12262		0.165	0.327
CG12264	CG12264		0.171	0.063
CG1242	Hsp83	Heat shock protein 83	0.349	0.172
CG1263	RpL8	Ribosomal protein L8	0.117	0.043
CG12740	RpL28	Ribosomal protein L28	0.194	0.326
CG13214	Cpr47Ef	Cuticular protein 47Ef	0.075	0.254
CG13349	CG13349		0.059	0.162
CG13383 (CG42522)	CSN8	COP9 complex homolog subunit 8	0.129	0.068
CG1341	Rpt1	Rpt1	0.134	0.058
CG1404	ran	ran	0.329	0.264
CG14206	RpS10b	Ribosomal protein S10b	0.488	0.194
CG14207	CG14207		0.312	0.286
CG1440	CG1440		0.141	0.061
CG14792	sta	stubarista	0.611	0.563
CG1489	Pros45	Pros45	0.123	0.069
CG15081	l(2)03709	lethal (2) 03709	0.152	0.218
CG1516	CG1516		0.042	0.03
CG1524	RpS14a	Ribosomal protein S14a	0.391	0.238
CG1548	cathD	cathD	0.278	0.186
CG15693	RpS20	Ribosomal protein S20	0.225	0.225
CG1633	Jafrac1	thioredoxin peroxidase 1	0.237	0.206
CG16916	Rpt3	Rpt3	0.133	0.23
CG16944	sesB	stress-sensitive B	0.074	0.07
CG1721	Pglym78	Phosphoglyceromutase	0.165	0.408
CG17246	SdhA	Succinate dehydrogenase A	0.042	0.12
CG17259	CG17259		0.042	0.042
CG17320	ScpX	Sterol carrier protein X-related thiolase	0.081	0.062
CG17597	CG17597		0.081	0.062
CG17369	Vha55	Vacuolar H+-ATPase 55kD B subunit	0.086	0.098
CG17654	Eno	Enolase	0.199	0.24
CG17820	fit	female-specific independent of transformer	0.248	0.091
CG17896	CG17896		0.174	0.188
CG18067	CG18067		0.269	0.045
CG1821	RpL31	Ribosomal protein L31	0.266	0.185
CG18743	Hsp70Ab	Heat-shock-protein-70Ab	0.067	0.07
CG31366	Hsp70Aa	Heat-shock-protein-70Aa	0.067	0.07
CG1883	RpS7	Ribosomal protein S7	0.433	0.397
CG1913	αTub84B	α-Tubulin at 84B	0.424	0.351
CG2033	RpS15Aa	Ribosomal protein S15Aa	0.3	0.223
CG2151	Trxr-1	Thioredoxin reductase-1	0.218	0.086
CG2152	Pcmt	Protein-L-isoaspartate (D-aspartate) O-methyltransferase	0.177	0.252
CG2238	Ef2b	Elongation factor 2b	0.219	0.105
CG2246	CG2246		0.075	0.075
CG2331	TER94	TER94	0.352	0.231
CG2718	Gs1	Glutamine synthetase 1	0.168	0.12
CG2947	HIP-R	Hsc/Hsp70-interacting protein related	0.095	0.095
CG32789	HIP	Hsc/Hsp70-interacting protein	0.095	0.095
CG2979	Yp2	Yolk protein 2	0.346	0.473
CG2985	Yp1	Yolk protein 1	0.554	0.513
CG3127	Pgk	Phosphoglycerate kinase	0.212	0.354
CG32031	Argk	Arginine kinase	0.039	0.112
CG32920 (CG7217)	Prx5	Peroxiredoxin 5	0.279	0.284
CG33101	Nsf2	NEM-sensitive fusion protein 2	0.043	0.074
CG3455	Rpt4	Rpt4	0.123	0.085
CG3612	blw	bellwether	0.174	0.185
CG3661	RpL23	Ribosomal protein L23	0.321	0.25
CG3752	Aldh	Aldehyde dehydrogenase	0.281	0.154
CG3902	CG3902		0.145	0.152
CG3922	RpS17	Ribosomal protein S17	0.611	0.603
CG4003	pont	pontin	0.107	0.092
CG4046	RpS16	Ribosomal protein S16	0.162	0.162
CG4082	Mcm5	Minichromosome maintenance 5	0.059	0.04
CG4147	Hsc70-3	Heat shock protein cognate 3	0.149	0.117
CG4164	CG4164		0.102	0.11
CG4169	CG4169		0.382	0.493
CG4254	tsr	twinstar	0.331	0.128
CG4264	Hsc70-4	Heat shock protein cognate 4	0.384	0.401
CG4464	RpS19a	Ribosomal protein S19a	0.295	0.301
CG4466	Hsp27	Heat shock protein 27	0.413	0.423
CG4533	(2)efl	lethal (2) essential for life	0.118	0.193
CG4581	Thiolase	Thiolase	0.085	0.092
CG4600	yip2	yippee interacting protein 2	0.239	0.133
CG4869	βTub97EF	β-Tubulin at 97EF	0.132	0.172
CG4916	me31B	maternal expression at 31B	0.113	0.078
CG4978	Mcm7	Minichromosome maintenance 7	0.082	0.042
CG5012	mRpL12	mitochondrial ribosomal protein L12	0.231	0.209
CG5028	CG5028		0.142	0.149
CG5119	pAbp	polyA-binding protein	0.039	0.101
CG5171	CG5171		0.106	0.081
CG5214	CG5214		0.118	0.051
CG5271	RpS27A	Ribosomal protein S27A	0.244	0.16
CG5289	Pros26.4	Proteasome 26S subunit subunit 4 ATPase	0.134	0.105
CG5371	RnrL	Ribonucleoside diphosphate reductase large subunit	0.083	0.028
CG5374	T-cp1	Tcp1-like	0.174	0.108
CG5495	Txl	Thioredoxin-like	0.129	0.129
CG5525	CG5525		0.143	0.081
CG6092	Dak1	Dak1	0.182	0.249
CG6174	Arp87C	Actin-related protein 87C	0.101	0.09
CG6253	RpL14	Ribosomal protein L14	0.133	0.145
CG6464	salm	spalt major	0.009	0.009
CG6476	Su(var)3-9	Suppressor of variegation 3-9	0.063	0.124
CG6543	CG6543		0.241	0.159
CG6598	Fdh	Formaldehyde dehydrogenase	0.066	0.172
CG6692	Cp1	Cysteine proteinase-1	0.276	0.079
CG6767	CG6767		0.071	0.083
CG6778	Aats-gly	Glycyl-tRNA synthetase	0.071	0.04
CG6779	RpS3	Ribosomal protein S3	0.455	0.236
CG7010	l(1)G0334	lethal (1) G0334	0.148	0.11
CG7014	RpS5b	Ribosomal protein S5b	0.222	0.157
CG7070	PyK	Pyruvate kinase	0.54	0.48
CG7109	mts	microtubule star	0.129	0.117
CG7111	Rack1	Receptor of activated protein kinase C 1	0.358	0.28
CG7176	Idh	Isocitrate dehydrogenase	0.151	0.111
CG7269	Hel25E	Helicase at 25E	0.186	0.047
CG7433	CG7433		0.123	0.043
CG7538	Mcm2	Minichromosome maintenance 2	0.039	0.035
CG7580	CG7580		0.191	0.281
CG7619	Pros54	Proteasome 54kD subunit	0.174	0.101
CG7762	Rpn1	Rpn1	0.156	0.064
CG7920	CG7920		0.396	0.35
CG7977	RpL23A	Ribosomal protein L23A	0.181	0.181
CG8036	CG8036		0.234	0.159
CG8193	CG8193		0.061	0.06
CG8231	Tcp-1ζ	T-cp1ζ	0.195	0.253
CG8258	CG8258		0.077	0.038
CG8280	Ef1α48D	Elongation factor 1α48D	0.32	0.24
CG8308	αTub67C	α-Tubulin at 67C	0.292	0.136
CG8327	SpdS	Spermidine Synthase	0.174	0.146
CG8332	RpS15	Ribosomal protein S15	0.216	0.514
CG8351	Tcp-1η	Tcp-1η	0.237	0.066
CG8415	RpS23	Ribosomal protein S23	0.154	0.154
CG8439	Cct5	T-complex Chaperonin 5	0.262	0.232
CG8542	Hsc70-5	Heat shock protein cognate 5	0.15	0.089
CG8571	smid	smallminded	0.059	0.029
CG8798	CG8798		0.06	0.044
CG8863	Droj2	DnaJ-like-2	0.256	0.032
CG8893	Gapdh2	Glyceraldehyde 3 phosphate dehydrogenase 2	0.298	0.358
CG8900	RpS18	Ribosomal protein S18	0.401	0.322
CG8947	26-29-p	26-29kD-proteinase	0.231	0.179
CG8977	Cctγ	Cctγ	0.364	0.173
CG8996	wal	walrus	0.436	0.185
CG9075	eIF-4a	Eukaryotic initiation factor 4a	0.672	0.541
CG9124	eIF-3p40	Eukaryotic initiation factor 3 p40 subunit	0.194	0.136
CG9127	ade2	adenosine 2	0.041	0.026
CG9184	CG9184		0.157	0.103
CG9244	Acon	Aconitase	0.06	0.159
CG9277	βTub56D	β-Tubulin at 56D	0.595	0.575
CG9412	rin	rasputin	0.124	0.074
CG9553	chic	chickadee	0.27	0.429
CG9888	Fib	Fibrillarin	0.087	0.099
CG9987	CG9987		0.059	0.063
(Proteins identified in WT-pull-down samples)
CG10576	CG10576			0.1
CG11624	Ubi-p63E	Ubiquitin-63E		0.033
CG32744	Ubi-p5E	Ubiquitin-5E		0.033
CG2960	RpL40	Ribosomal protein L40		0.033
CG11700	CR11700			0.033
CG11901	Ef1γ	Ef1γ		0.053
CG12324	RpS15Ab	Ribosomal protein S15Ab		0.223
CG16817	CG16817			0.076
CG16901	sqd	squid		0.106
CG16935	CG16935			0.088
CG17549	CG17549			0.108
CG18030	Jon99Fi	Jonah 99Fi		0.165
CG2229	Jon99Fii	Jonah 99Fii		0.165
CG1873	Ef1α100E	Elongation factor 1α100E		0.089
CG1915	sls	sallimus		0.002
CG2158	Nup50	Nucleoporin 50		0.046
CG2241	Rpt6R			0.07
CG2263	CG2263			0.046
CG31034	Jon99Cii	Jonah 99Cii		0.121
CG31362	Jon99Ciii	Jonah 99Ciii		0.121
CG31359	Hsp70Bb	Heat-shock-protein-70Bb		0.07
CG6489	Hsp70Bc	Heat-shock-protein-70Bc		0.07
CG5834	Hsp70Bbb	Hsp70Bbb		0.07
CG31449	Hsp70Ba	Heat-shock-protein-70Ba		0.07
CG3152	Trap1	Trap1		0.058
CG3181	Ts	Ts		0.084
CG32019	bt	bent		0.007
CG32495	CG32495			0.092
CG6835	GS	Glutathione Synthetase		0.092
CG3401	βTub60D	β-Tubulin at 60D		0.229
CG3422	Pros28.1	Proteasome 28kD subunit 1		0.149
CG3523	CG3523			0.022
CG3618	CG3618			0.037
CG3724	Pgd	Phosphogluconate dehydrogenase		0.06
CG3731	CG3731			0.121
CG4307	Oscp	Oligomycin sensitivity-conferring protein		0.292
CG4420	rngo	rings lost		0.107
CG4634	Nurf-38	Nucleosome remodeling factor - 38kD		0.103
CG4685	Ssadh	Succinic semialdehyde dehydrogenase		0.073
CG4703	Arc42	Arc42		0.059
CG5261	CG5261			0.047
CG6815	bor	belphegor		0.056
CG7254	GlyP	Glycogen phosphorylase		0.077
CG7269	Hel25E	Helicase at 25E		0.047
CG7470	CG7470			0.054
CG7510	CG7510			0.038
CG7610	ATPsyn-γ	ATP synthase-γ chain		0.077
CG7808	RpS8	Ribosomal protein S8		0.12
CG8199	CG8199			0.062
CG8327	SpdS	Spermidine Synthase		0.194
CG8728	CG8728			0.121
CG8759	Nacα	Nascent polypeptide associated complex protein alpha subunit		0.129
CG9330	CG9330			0.048
CG9484	hyd	hyperplastic discs		0.009

## Sheet: Embryo Experiment 2
A complete list of proteins identified by MudPIT in replicate Drosophila embryo experiments (Embryo experiment 2)
*URL link to FlyBase provides comprehensive information on Drosophila gene of interest including GenBank accession number
FlyBase URL* (alias)	Gene symbol	Name	Peptide coverage (PINCH-PrA pull-down)	Peptide coverage (WT pull-down)
(Proteins identified in PINCH-PrA-pull-down sample)
CG10302	bsf	bicoid stability factor	0.029
CG10484	Rpn3	Regulatory particle non-ATPase 3	0.038
CG10504	Ilk	Integrin linked kinase (ILK)	0.205
CG11522	RpL6	Ribosomal protein L6	0.066
CG11624	Ubi-p63E	Ubiquitin-63E	0.021
CG32744	Ubi-p5E	Ubiquitin-5E	0.021
CG12011	CG12011		0.049
CG1404	ran	ran	0.106
CG14648	lost	lost	0.166
CG18067	CG18067		0.143
CG2718	Gs1	Glutamine synthetase 1	0.06
CG2998	RpS28b	Ribosomal protein S28b	0.185
CG32031	Argk	Arginine kinase	0.039
CG32528	CG32528	parvin	0.302
CG32920 (CG7215)	CG7215		0.184
CG32920 (CG7217)	Prx5	Peroxiredoxin 5
CG4046	RpS16	Ribosomal protein S16	0.128
CG4466	Hsp27	Heat shock protein 27	0.239
CG4799	Pen	Pendulin	0.057
CG5119	pAbp	polyA-binding protein	0.065
CG5289	Pros26.4	Proteasome 26S subunit subunit 4 ATPase	0.082
CG5462 (CG43398)	scrib	scribbled	0.013
CG5525	CG5525		0.06
CG6543	CG6543		0.2
CG7014	RpS5b	Ribosomal protein S5b	0.122
CG7619	Pros54	Proteasome 54kD subunit	0.086
CG7765	Khc	Kinesin heavy chain	0.034
CG7954	stck	steamer duck	0.293
CG8036	CG8036		0.05
CG8231	Tcp-1ζ	T-cp1ζ	0.131
CG8922	RpS5a	Ribosomal protein S5a	0.123
CG9031	ics	icarus (RSU-1)	0.176
CG9325 (CG43443)	hts	hu li tai shao	0.035
CG9412	rin	rasputin	0.012
(Proteins identified in both PINCH-PrA-pull-down and WT-pull-down samples)
CG10370	Tbp-1	Tat-binding protein-1	0.072	0.194
CG10377	Hrb27C	Heterogeneous nuclear ribonucleoprotein at 27C	0.204	0.124
CG10423	RpS27	Ribosomal protein S27	0.286	0.286
CG1065	Scsα	Succinyl coenzyme A synthetase α subunit	0.064	0.073
CG11129	Yp3	Yolk protein 3	0.329	0.229
CG11271	RpS12	Ribosomal protein S12	0.338	0.388
CG11888	Rpn2	Rpn2	0.056	0.063
CG11999	CG11999		0.403	0.421
CG12051	Act42A	Actin 42A	0.263	0.207
CG4027	Act5C	Actin 5C	0.263	0.207
CG12101	Hsp60	Heat shock protein 60	0.185	0.22
CG12233	l(1)G0156	lethal (1) G0156	0.107	0.113
CG12262	CG12262		0.081	0.021
CG1242	Hsp83	Heat shock protein 83	0.262	0.265
CG13349	CG13349		0.103	0.082
CG13383 (CG42522)	CSN8	COP9 complex homolog subunit 8	0.042	0.041
CG13383 (CG17291)	Pp2A-29B	Protein phosphatase 2A at 29B
CG1341	Rpt1	Rpt1	0.065	0.062
CG14206	RpS10b	Ribosomal protein S10b	0.206	0.056
CG14207	CG14207		0.219	0.306
CG1440	CG1440		0.086	0.1
CG14648	lost	lost	0.103	0.05
CG14792	sta	stubarista	0.185	0.248
CG1516	CG1516		0.037	0.032
CG1548	cathD	cathD	0.199	0.153
CG15693	RpS20	Ribosomal protein S20	0.225	0.225
CG16916	Rpt3	Rpt3	0.09	0.068
CG17896	CG17896		0.055	0.1
CG1821	RpL31	Ribosomal protein L31	0.21	0.21
CG18572	r	rudimentary	0.032	0.02
CG1883	RpS7	Ribosomal protein S7	0.201	0.294
CG1913	αTub84B	α-Tubulin at 84B	0.213	0.196
CG2152	Pcmt	Protein-L-isoaspartate (D-aspartate) O-methyltransferase	0.376	0.403
CG2168	RpS3A	Ribosomal protein S3A	0.097	0.134
CG2238	Ef2b	Elongation factor 2b	0.135	0.107
CG2331	TER94	TER94	0.061	0.061
CG2979	Yp2	Yolk protein 2	0.348	0.278
CG2985	Yp1	Yolk protein 1	0.387	0.271
CG31034	Jon99Cii	Jonah 99Cii	0.102	0.192
CG31362	Jon99Ciii	Jonah 99Ciii	0.102	0.192
CG3186	eIF-5A	eIF-5A	0.182	0.352
CG3195	RpL12	Ribosomal protein L12	0.145	0.139
CG3612	blw	bellwether	0.071	0.065
CG3752	Aldh	Aldehyde dehydrogenase	0.21	0.171
CG4147	Hsc70-3	Heat shock protein cognate 3	0.125	0.131
CG4164	CG4164		0.093	0.093
CG4169	CG4169		0.102	0.07
CG4183	Hsp26	Heat shock protein 26	0.332	0.183
CG4264	Hsc70-4	Heat shock protein cognate 4	0.333	0.247
CG4464	RpS19a	Ribosomal protein S19a	0.256	0.314
CG5374	T-cp1	Tcp1-like	0.102	0.057
CG6050	EfTuM	Elongation factor Tu mitochondrial	0.053	0.092
CG6439	CG6439		0.162	0.189
CG6692	Cp1	Cysteine proteinase-1	0.144	0.273
CG6779	RpS3	Ribosomal protein S3	0.366	0.301
CG6803	Mf	Myofilin	0.172	0.274
CG7010	l(1)G0334	lethal (1) G0334	0.07	0.16
CG7033	CG7033		0.138	0.108
CG7070	PyK	Pyruvate kinase	0.298	0.48
CG7111	Rack1	Receptor of activated protein kinase C 1	0.17	0.167
CG7920	CG7920		0.172	0.145
CG7977	RpL23A	Ribosomal protein L23A	0.155	0.184
CG8280	Ef1α48D	Elongation factor 1α48D	0.175	0.216
CG8308	αTub67C	α-Tubulin at 67C	0.123	0.1
CG8439	Cct5	T-complex Chaperonin 5	0.077	0.044
CG8542	Hsc70-5	Heat shock protein cognate 5	0.028	0.103
CG8759	Nacα	Nascent polypeptide associated complex protein alpha subunit	0.129	0.157
CG8863	Droj2	DnaJ-like-2	0.328	0.166
CG8893	Gapdh2	Glyceraldehyde 3 phosphate dehydrogenase 2	0.13	0.253
CG8900	RpS18	Ribosomal protein S18	0.5	0.322
CG8947	26-29-p	26-29kD-proteinase	0.062	0.14
CG8977	Cctγ	Cctγ	0.11	0.086
CG9075	eIF-4a	Eukaryotic initiation factor 4a	0.169	0.345
CG9124	eIF-3p40	Eukaryotic initiation factor 3 p40 subunit	0.071	0.104
CG9277	βTub56D	β-Tubulin at 56D	0.273	0.336
CG9285	Dip-B	Dipeptidase B	0.073	0.077
(Proteins identified in WT-pull-down samples)
CG10067	Act57B	Actin 57B		0.189
CG10160	ImpL3	Ecdysone-inducible gene L3		0.133
CG11154	ATPsyn-β	ATP synthase-β		0.141
CG12030	Gale	UDP-galactose 4'-epimerase		0.163
CG12275	RpS10a	Ribosomal protein S10a		0.055
CG1263	RpL8	Ribosomal protein L8		0.109
CG12740	RpL28	Ribosomal protein L28		0.167
CG12775	RpL21	Ribosomal protein L21		0.157
CG1516	CG1516			0.072
CG15697	RpS30	Ribosomal protein S30		0.076
CG1633	Jafrac1	thioredoxin peroxidase 1		0.289
CG1721	Pglym78	Phosphoglyceromutase		0.18
CG17246	SdhA	Succinate dehydrogenase A		0.068
CG17259	CG17259			0.074
CG17369	Vha55	Vacuolar H+-ATPase 55kD B subunit		0.12
CG1743	Gs2	Glutamine synthetase 2		0.079
CG17820	fit	female-specific independent of transformer		0.207
CG18180	CG18180			0.125
CG1915	sls	sallimus		0.002
CG2229	Jon99Fii	Jonah 99Fii		0.258
CG2238	Ef2b	Elongation factor 2b		0.108
CG30069	CG30069			0.005
CG31794	Pax	Paxillin		0.021
CG3210	Drp1	Dynamin related protein 1		0.059
CG3267	CG3267			0.04
CG3401	βTub60D	β-Tubulin at 60D		0.172
CG3416	Mov34	Mov34		0.109
CG3455	Rpt4	Rpt4		0.074
CG3922	RpS17	Ribosomal protein S17		0.168
CG4001	Pfk	Phosphofructokinase		0.047
CG4115	CG4115			0.15
CG4420	rngo	rings lost		0.09
CG4533	l(2)efl	lethal (2) essential for life		0.193
CG5028	CG5028			0.09
CG5261	CG5261			0.029
CG5757	CG5757			0.147
CG6092	Dak1	Dak1		0.194
CG6253	RpL14	Ribosomal protein L14		0.253
CG6846	RpL26	Ribosomal protein L26		0.121
CG6933	CG6933			0.071
CG7269	Hel25E	Helicase at 25E		0.097
CG7298	CG7298			0.122
CG7434	RpL22	Ribosomal protein L22		0.067
CG7622	RpL36	Ribosomal protein L36		0.183
CG7762	Rpn1	Rpn1		0.041
CG7808	RpS8	Ribosomal protein S8		0.12
CG8327	SpdS	Spermidine Synthase		0.174
CG8332	RpS15	Ribosomal protein S15		0.149
CG8351	Tcp-1η	Tcp-1η		0.103
CG8869	Jon25Bii	Jonah 25Bii		0.156
CG9127	ade2	adenosine 2		0.035
CG9553	chic	chickadee		0.286
CG9916	Cyp1	Cyclophilin 1		0.182

## Sheet: Expt 1&2 Comparison
Comparison of Embryo experiment 1 and 2
*URL link to FlyBase provides comprehensive information on Drosophila gene of interest including GenBank accession number
PINCH-PrA-specific pull-down Identified in:	Flybase URL*	Gene symbol	Name	Peptide coverage
Experiment 1	CG10149	Rpn6	Proteasome p44.5 subunit	0.05
Experiment 1	CG10302	bsf	bicoid stability factor	0.026	Identified in both expt 1 and 2
Experiment 1	CG10306	CG10306		0.27
Experiment 1	CG10504	Ilk	Integrin linked kinase (ILK)	0.366	Identified in both expt 1 and 2
Experiment 1	CG1059	Karyβ3	Karyopherin β 3	0.031
Experiment 1	CG1065	Scsα	Succinyl coenzyme A synthetase α subunit	0.064
Experiment 1	CG10652	RpL30	Ribosomal protein L30	0.108
Experiment 1	CG10687	Aats-asn	Asparaginyl-tRNA synthetase	0.142
Experiment 1	CG10811	eIF4G	eukaryotic translation initiation factor 4G	0.028
Experiment 1	CG10938	Prosα5	Proteasome α5 subunit	0.18
Experiment 1	CG1100	Rpn5	Rpn5	0.09
Experiment 1	CG11271	RpS12	Ribosomal protein S12	0.511
Experiment 1	CG11334	CG11334		0.113
Experiment 1	CG11989	vnc	variable nurse cells	0.061
Experiment 1	CG12019	Cdc37	Cdc37	0.09
Experiment 1	CG12030	Gale	UDP-galactose 4'-epimerase	0.089
Experiment 1	CG12082	CG12082		0.044
Experiment 1	CG12233	l(1)G0156	lethal (1) G0156	0.195
Experiment 1	CG12306	polo	polo	0.038
Experiment 1	CG13425	bl	bancal	0.053
Experiment 1	CG1416	CG1416		0.082
Experiment 1	CG14207	CG14207		0.328
Experiment 1	CG14648	lost	lost	0.073	Identified in both expt 1 and 2
Experiment 1	CG1490	Usp7	ubiquitin-specific protease 7	0.033
Experiment 1	CG1516	CG1516		0.092
Experiment 1	CG1531 (CG42593)	CG42593		0.027
Experiment 1	CG15717	CG15717		0.175
Experiment 1	CG15822	CG15822		0.023
Experiment 1	CG1616	dpa	disc proliferation abnormal	0.036
Experiment 1	CG17245	plexB	plexin B	0.005
Experiment 1	CG17255	nocte	no circadian temperature entrainment	0.037
Experiment 1	CG17489	RpL5	Ribosomal protein L5	0.067
Experiment 1	CG17521	RpL10	Ribosomal protein L10	0.041
Experiment 1	CG17566	γTub37C	γ-Tubulin at 37C	0.107
Experiment 1	CG17691	CG17691		0.173
Experiment 1	CG18102	shi	shibire	0.035
Experiment 1	CG18290	Act87E	Actin 87E	0.324
Experiment 1	CG18572	r	rudimentary	0.074
Experiment 1	CG2050	mod	modulo	0.042
Experiment 1	CG2098	ferrochelatase	ferrochelatase	0.266
Experiment 1	CG2168	RpS3A	Ribosomal protein S3A	0.164
Experiment 1	CG2512	αTub84D	α-Tubulin at 84D	0.424
Experiment 1	CG2989 (CG43374)	Cht6	Cht6	0.007
Experiment 1	CG31794	Pax	Paxillin	0.107
Experiment 1	CG3186	eIF-5A	eIF-5A	0.283
Experiment 1	CG3195	RpL12	Ribosomal protein L12	0.145
Experiment 1	CG3210	Drp1	Dynamin related protein 1	0.059
Experiment 1	CG32164	CG32164		0.022
Experiment 1	CG3226	CG3226		0.126
Experiment 1	CG32521	CG32521		0.075
Experiment 1	CG32528	CG32528	parvin	0.556	Identified in both expt 1 and 2
Experiment 1	CG3265	Eb1	Eb1	0.069
Experiment 1	CG3283	SdhB	Succinate dehydrogenase B	0.04
Experiment 1	CG7349	CG7349		0.04
Experiment 1	CG3314	RpL7A	Ribosomal protein L7A	0.096
Experiment 1	CG33196	dp	dumpy	0.001
Experiment 1	CG3416	Mov34	Mov34	0.157
Experiment 1	CG3590	CG3590		0.079
Experiment 1	CG3957	wmd	wing morphogenesis defect	0.076
Experiment 1	CG4000	CG4000		0.053
Experiment 1	CG4001	Pfk	Phosphofructokinase	0.057
Experiment 1	CG4035	eIF-4E	Eukaryotic initiation factor 4E	0.116
Experiment 1	CG4183	Hsp26	Heat shock protein 26	0.389
Experiment 1	CG4347	UGP	UGP	0.05
Experiment 1	CG4533	l(2)efl	lethal (2) essential for life	0.152
Experiment 1	CG4799	Pen	Pendulin	0.128	Identified in both expt 1 and 2
Experiment 1	CG4800	Tctp	Translationally controlled tumor protein	0.151
Experiment 1	CG4821	Tequila	Tequila	0.007
Experiment 1	CG4878	eIF3-S9	eIF3-S9	0.087
Experiment 1	CG4954	eIF3-S8	eIF3-S8	0.016
Experiment 1	CG5170	Dp1	Dodeca-satellite-binding protein 1	0.031
Experiment 1	CG5384	CG5384		0.051
Experiment 1	CG5462	scrib	scribbled	0.028	Identified in both expt 1 and 2
Experiment 1	CG5468	TwdlM	TweedleM	0.292
Experiment 1	CG5590	CG5590		0.075
Experiment 1	CG5733	Nup75	Nucleoporin 75	0.055
Experiment 1	CG5949	DNApol-δ	DNA-polymerase-δ	0.034
Experiment 1	CG6050	EfTuM	Elongation factor Tu mitochondrial	0.155
Experiment 1	CG6058	Ald	Aldolase	0.093
Experiment 1	CG6071	CG6071		0.035
Experiment 1	CG6180	CG6180		0.132
Experiment 1	CG6235	tws	twins	0.052
Experiment 1	CG6287	CG6287		0.078
Experiment 1	CG6439	CG6439		0.149
Experiment 1	CG6803	Mf	Myofilin	0.181
Experiment 1	CG6854	CTPsyn	CTP synthase	0.047
Experiment 1	CG6907	CG6907		0.103
Experiment 1	CG6988	Pdi	Protein disulfide isomerase	0.073
Experiment 1	CG7033	CG7033		0.26
Experiment 1	CG7340	granny-smith	granny smith	0.085
Experiment 1	CG7434	RpL22	Ribosomal protein L22	0.067
Experiment 1	CG7483	eIF4AIII	eIF4AIII	0.075
Experiment 1	CG7611	CG7611		0.079
Experiment 1	CG7726	RpL11	Ribosomal protein L11	0.168
Experiment 1	CG7911	CG7911		0.186
Experiment 1	CG7954	stck	steamer duck (PINCH)	0.487	Identified in both expt 1 and 2
Experiment 1	CG7961	αCop	α-coatomer protein	0.054
Experiment 1	CG8251	Pgi	Phosphoglucose isomerase	0.109
Experiment 1	CG8309	Tango7	Transport and Golgi organization 7	0.085
Experiment 1	CG8495	RpS29	Ribosomal protein S29	0.357
Experiment 1	CG8636	CG8636		0.082
Experiment 1	CG8882	Trip1	Trip1	0.163
Experiment 1	CG8893	Gapdh2	Glyceraldehyde 3 phosphate dehydrogenase 2	0.298
Experiment 1	CG8922	RpS5a	Ribosomal protein S5a	0.158	Identified in both expt 1 and 2
Experiment 1	CG9012	Chc	Clathrin heavy chain	0.065
Experiment 1	CG9031	ics	icarus (RSU-1)	0.217	Identified in both expt 1 and 2
Experiment 1	CG9206	Gl	Glued	0.04
Experiment 1	CG9212	Nipsnap	Nipsnap	0.095
Experiment 1	CG9373	rump	rumpelstiltskin	0.066
Experiment 1	CG9633	RpA-70	Replication Protein A 70	0.1
Experiment 1	CG9674	CG9674		0.018
Experiment 1	CG9677	Int6	Int6 homologue	0.085
Experiment 1	CG9894	CG9894		0.099
Experiment 2	CG10302	bsf	bicoid stability factor	0.029	Identified in both expt 1 and 2
Experiment 2	CG10484	Rpn3	Regulatory particle non-ATPase 3	0.038
Experiment 2	CG10504	Ilk	Integrin linked kinase (ILK)	0.205	Identified in both expt 1 and 2
Experiment 2	CG11522	RpL6	Ribosomal protein L6	0.066
Experiment 2	CG11624	Ubi-p63E	Ubiquitin-63E	0.021
Experiment 2	CG32744	Ubi-p5E	Ubiquitin-5E	0.021
Experiment 2	CG12011	CG12011		0.049
Experiment 2	CG1404	ran	ran	0.106
Experiment 2	CG14648	lost	lost	0.166	Identified in both expt 1 and 2
Experiment 2	CG18067	CG18067		0.143
Experiment 2	CG2718	Gs1	Glutamine synthetase 1	0.06
Experiment 2	CG2998	RpS28b	Ribosomal protein S28b	0.185
Experiment 2	CG32031	Argk	Arginine kinase	0.039
Experiment 2	CG32528	CG32528	parvin	0.302	Identified in both expt 1 and 2
Experiment 2	CG32920 (CG7215)	CG7215		0.184
Experiment 2	CG32920 (CG7217)	Prx5	Peroxiredoxin 5
Experiment 2	CG4046	RpS16	Ribosomal protein S16	0.128
Experiment 2	CG4466	Hsp27	Heat shock protein 27	0.239
Experiment 2	CG4799	Pen	Pendulin	0.057	Identified in both expt 1 and 2
Experiment 2	CG5119	pAbp	polyA-binding protein	0.065
Experiment 2	CG5289	Pros26.4	Proteasome 26S subunit subunit 4 ATPase	0.082
Experiment 2	CG5462 (CG43398)	scrib	scribbled	0.013	Identified in both expt 1 and 2
Experiment 2	CG5525	CG5525		0.06
Experiment 2	CG6543	CG6543		0.2
Experiment 2	CG7014	RpS5b	Ribosomal protein S5b	0.122
Experiment 2	CG7619	Pros54	Proteasome 54kD subunit	0.086
Experiment 2	CG7765	Khc	Kinesin heavy chain	0.034
Experiment 2	CG7954	stck	steamer duck (PINCH)	0.293	Identified in both expt 1 and 2
Experiment 2	CG8036	CG8036		0.05
Experiment 2	CG8231	Tcp-1ζ	T-cp1ζ	0.131
Experiment 2	CG8922	RpS5a	Ribosomal protein S5a	0.123	Identified in both expt 1 and 2
Experiment 2	CG9031	ics	icarus (RSU-1)	0.176	Identified in both expt 1 and 2
Experiment 2	CG9325 (CG43443)	hts	hu li tai shao	0.035
Experiment 2	CG9412	rin	rasputin	0.012
(Proteins identified in both Experiment 1 and 2 - Shown as Table I in the main text)
Experiment 1	CG10302	bsf	bicoid stability factor	0.026
Experiment 2	CG10302	bsf	bicoid stability factor	0.029
Experiment 1	CG10504	Ilk	Integrin linked kinase (ILK)	0.366
Experiment 2	CG10504	Ilk	Integrin linked kinase (ILK)	0.205
Experiment 1	CG14648	lost	lost	0.073
Experiment 2	CG14648	lost	lost	0.166
Experiment 1	CG32528	CG32528	parvin	0.556
Experiment 2	CG32528	CG32528	parvin	0.302
Experiment 1	CG4799	Pen	Pendulin	0.128
Experiment 2	CG4799	Pen	Pendulin	0.057
Experiment 1	CG5462	scrib	scribbled	0.028
Experiment 2	CG5462 (CG43398)	scrib	scribbled	0.013
Experiment 1	CG7954	stck	steamer duck (PINCH)	0.487
Experiment 2	CG7954	stck	steamer duck (PINCH)	0.293
Experiment 1	CG8922	RpS5a	Ribosomal protein S5a	0.158
Experiment 2	CG8922	RpS5a	Ribosomal protein S5a	0.123
Experiment 1	CG9031	ics	icarus (RSU-1)	0.217
Experiment 2	CG9031	ics	icarus (RSU-1)	0.176
