# Supplementary material for: Interactions by 2D Gel Electrophoresis Overlap (iGEO): a novel high fidelity approach to identify constituents of protein complexes
Source: Proteome Sci. 2013 May 12;11:21. doi: 10.1186/1477-5956-11-21 (PMC3688448; doi:10.1186/1477-5956-11-21)
Supplement: Additional file 2: Table S2 — A complete list of proteins identified by MudPIT in replicate Drosophila S2 cell experiment. [file 1477-5956-11-21-S2.xlsx]

## Sheet: S2 Cell Experiment
A complete list of proteins identified by MudPIT in replicate Drosophila S2 cell experiment
*URL link to FlyBase provides comprehensive information on Drosophila gene of interest including GenBank accession number
Flybase URL* (alias)	Gene Symbol	Name	Peptide coverage (PINCH-PrA pull-down)	Peptide coverage (Protein A pull-down)
(Proteins identified in PINCH-PrA pull-down sample)
CG10067	Act57B	Actin 57B	0.263
CG7478	Act79B	Actin 79B	0.263
CG18290	Act87E	Actin 87E	0.263
CG10370	Tbp-1	Tat-binding protein-1	0.084
CG10377	Hrb27C	Heterogeneous nuclear ribonucleoprotein at 27C	0.185
CG10504	Ilk	Integrin linked kinase	0.357		*Spot 54 identified in 2D-GE analysis (see Fig. 3E and Table III)
CG10630	blanks	blanks	0.182
CG1066 (CG43128)	Shab	Shaker cognate b	0.018
CG10687	Aats-asn	Asparaginyl-tRNA synthetase	0.065
CG1070	Alh	Alhambra	0.028
CG10811	eIF4G	eukaryotic translation initiation factor 4G	0.049
CG10938	Prosα5	Proteasome α5 subunit	0.225
CG1100	Rpn5	Rpn5	0.02
CG11143	Inos	Inos	0.057
CG11271	RpS12	Ribosomal protein S12	0.173
CG11522	RpL6	Ribosomal protein L6	0.086
CG11652	CG11652		0.128
CG11888	Rpn2	Rpn2	0.118
CG11963	skap	skpA associated protein	0.139
CG12000	Prosβ7	Proteasome β7 subunit	0.187
CG12030	Gale	UDP-galactose 4'-epimerase	0.22
CG12051	Act42A	Actin 42A	0.277
CG4027	Act5C	Actin 5C	0.277
CG12233	l(1)G0156	lethal (1) G0156	0.133
CG1242	Hsp83	Heat shock protein 83	0.127
CG1274	Jafrac2	thioredoxin peroxidase 2	0.211
CG1307	CG1307		0.231
CG13277	LSm7		0.373
CG13349	CG13349		0.144
CG13383 (CG42522)	CSN8	COP9 complex homolog subunit 8	0.069
CG13383 (CG17291)	Pp2A-29B	Protein phosphatase 2A at 29B
CG1345	Gfat2	Glutamine:fructose-6-phosphate aminotransferase 2	0.102
CG13780	Pvf2	PDGF- and VEGF-related factor 2	0.069
CG1404	ran	ran	0.144
CG14206	RpS10b	Ribosomal protein S10b	0.144
CG14207	CG14207		0.24
CG14675	glob3	globin 3	0.046
CG14792	sta	stubarista	0.263
CG1489	Pros45	Pros45	0.104
CG1633	Jafrac1	thioredoxin peroxidase 1	0.376
CG16858	vkg	viking	0.023
CG16916	Rpt3	Rpt3	0.16		*Spot 38 identified in 2D-GE analysis (see Fig. 3E and Table III)
CG17246	SdhA	Succinate dehydrogenase A	0.088
CG17737	CG17737		0.291
CG17916	Or92a	Odorant receptor 92a	0.029
CG18174	Rpn11	Rpn11	0.149
CG18259	CG18259		0.162
CG6961	CG6961		0.162
CG18495	Prosα1	Proteasome α1 subunit	0.139
CG30382	CG30382		0.139
CG18572	r	rudimentary	0.037
CG1913	αTub84B	α-Tubulin at 84B	0.302
CG2512	αTub84D	α-Tubulin at 84D	0.302
CG1945	faf	fat facets	0.008
CG2151	Trxr-1	Thioredoxin reductase-1	0.277
CG2194	su(r)	suppressor of rudimentary	0.144
CG2238	Ef2b	Elongation factor 2b	0.102
CG2621	sgg	shaggy	0.061
CG31022	PH4αEFB	prolyl-4-hydroxylase-alpha EFB	0.045
CG31794	Pax	Paxillin	0.115
CG3186	eIF-5A	eIF-5A	0.145
CG32041 (CG4460_	Hsp22	Heat shock protein 22	0.161
CG32041 (CG4456)	Hsp67Bb	Heat shock gene 67Bb
CG32176	CG32176		0.017
CG32528	CG32528	(parvin)	0.559		*Spot 64 identified in 2D-GE analysis (see Fig. 3E and Table III)
CG32920 (CG7215)	CG7215		0.195
CG32920 (CG7217)	Prx5	Peroxiredoxin 5
CG33130	Patronin	Patronin	0.022
CG3401	βTub60D	β-Tubulin at 60D	0.236
CG3416	Mov34	Mov34	0.183
CG3431	Uch-L3	Ubiquitin C-terminal hydrolase	0.099
CG3455	Rpt4	Rpt4	0.072
CG3800	CG3800		0.182
CG3922	RpS17	Ribosomal protein S17	0.443
CG4046	RpS16	Ribosomal protein S16	0.176
CG4097	Pros26	Proteasome 26kD subunit	0.306
CG4145	Cg25C	Collagen type IV	0.017
CG4183	Hsp26	Heat shock protein 26	0.394
CG4904	Pros35	Proteasome 35kD subunit	0.24		*Spot 92 identified in 2D-GE analysis (see Fig. 3E and Table III)
CG5119	pAbp	polyA-binding protein	0.093
CG5271	RpS27A	Ribosomal protein S27A	0.301
CG5289	Pros26.4	Proteasome 26S subunit subunit 4 ATPase	0.112
CG5371	RnrL	Ribonucleoside diphosphate reductase large subunit	0.041
CG5495	Txl	Thioredoxin-like	0.192
CG5809	CaBP1	CaBP1	0.113
CG6050	EfTuM	Elongation factor Tu mitochondrial	0.086
CG6303	Bruce	Bruce	0.008
CG6846	RpL26	Ribosomal protein L26	0.161
CG6850	Ugt	UDP-glucose-glycoprotein glucosyltransferase	0.033
CG6904	CG6904		0.057
CG6998	ctp	cut up	0.326
CG7033	CG7033		0.219
CG7109	mts	microtubule star	0.104
CG7111	Rack1	Receptor of activated protein kinase C 1	0.167
CG7144	LKR	lysine ketoglutarate reductase	0.041
CG7265	CG7265		0.228
CG7549	mtg	mind the gap	0.023
CG7762	Rpn1	Rpn1	0.106
CG7954	stck	steamer duck	0.666
CG7977	RpL23A	Ribosomal protein L23A	0.058
CG8351	Tcp-1η	Tcp-1η	0.066
CG8390	vlc	vulcan	0.058
CG8392	Prosβ1	Proteasome β1 subunit	0.348
CG8863	Droj2	DnaJ-like-2	0.566		*Spot 66 identified in 2D-GE analysis (see Fig. 3E and Table III)
CG8882	Trip1	Trip1	0.147
CG8947	26-29-p	26-29kD-proteinase	0.089
CG8983	ERp60	ERp60	0.285		*Spot 40 identified in 2D-GE analysis (see Fig. 3E and Table III)
CG9031	ics	icarus	0.632		*Spot 111 and 113 identified in 2D-GE analysis (see Fig. 3E and Table III)
CG9075	eIF-4a	Eukaryotic initiation factor 4a	0.124
CG9281	CG9281		0.054
CG9327	Pros29	Proteasome 29kD subunit	0.14
CG9359	βTub85D	β-Tubulin at 85D	0.242
CG9372	CG9372		0.056
CG9412	rin		0.044
CG9674	CG9674		0.019
(Proteins identified in both PINCH-PrA pull-down and Protein A pull-down samples)
CG10423	RpS27	Ribosomal protein S27	0.286	0.286
CG10540	cpa	capping protein alpha	0.357	0.322
CG11181	cup	cup	0.129	0.028
CG11999	CG11999		0.532	0.472
CG12101	Hsp60	Heat shock protein 60	0.34	0.075
CG12740	RpL28	Ribosomal protein L28	0.167	0.194
CG1440	CG1440		0.07	0.107
CG1483	Map205	Microtubule-associated protein 205	0.027	0.029
CG1524	RpS14a	Ribosomal protein S14a	0.185	0.172
CG1548	cathD	cathD	0.365	0.071
CG15693	RpS20	Ribosomal protein S20	0.125	0.1
CG15697	RpS30	Ribosomal protein S30	0.076	0.076
CG17255	nocte	no circadian temperature entrainment	0.119	0.09
CG17654	Eno	Enolase	0.201	0.076
CG1883	RpS7	Ribosomal protein S7	0.392	0.227
CG2152	Pcmt	Protein-L-isoaspartate (D-aspartate) O-methyltransferase	0.332	0.354
CG3752	Aldh	Aldehyde dehydrogenase	0.552	0.238
CG4147	Hsc70-3	Heat shock protein cognate 3	0.319	0.276
CG4164	CG4164		0.347	0.379
CG4264	Hsc70-4	Heat shock protein cognate 4	0.338	0.157
CG4464	RpS19a	Ribosomal protein S19a	0.122	0.122
CG5208	Patr-1	Protein associated with topo II related - 1	0.054	0.031
CG5504	l(2)tid	lethal (2) tumorous imaginal discs	0.17	0.175
CG6779	RpS3	Ribosomal protein S3	0.215	0.187
CG6871	Cat	Catalase	0.172	0.063
CG6988	Pdi	Protein disulfide isomerase	0.252	0.052
CG7070	PyK	Pyruvate kinase	0.353	0.156
CG8036	CG8036		0.081	0.095
CG8280	Ef1α48D	Elongation factor 1α48D	0.27	0.197
CG8332	RpS15	Ribosomal protein S15	0.277	0.365
CG8430	Got1	Glutamate oxaloacetate transaminase 1	0.22	0.059
CG8542	Hsc70-5	Heat shock protein cognate 5	0.226	0.127
CG8715	lig	lingerer	0.06	0.02
CG8863	Droj2	DnaJ-like-2	0.566	0.179
CG9277	βTub56D	β-Tubulin at 56D	0.544	0.219
(Proteins identified in both Protein A pull-down samples)
CG11276	RpS4	Ribosomal protein S4		0.149
CG1263	RpL8	Ribosomal protein L8		0.109
CG1673	CG1673			0.086
CG1821	RpL31	Ribosomal protein L31		0.073
CG1873	Ef1α100E	Elongation factor 1α100E		0.106
CG1883	RpS7	Ribosomal protein S7		0.176
CG2099	RpL35A	Ribosomal protein L35A		0.108
CG2999	unc-13	unc-13		0.012
CG32016	CG32016			0.051
CG3661	RpL23	Ribosomal protein L23		0.25
CG4035	eIF-4E	Eukaryotic initiation factor 4E		0.131
CG5214	CG5214			0.03
CG5787	CG5787			0.033
CG6253	RpL14	Ribosomal protein L14		0.12
CG6988	Pdi	Protein disulfide isomerase		0.137
CG7010	l(1)G0334	lethal (1) G0334		0.093
CG7461	CG7461			0.058
CG7581	Bub3	Bub3		0.101
CG7726	RpL11	Ribosomal protein L11		0.125
CG8430	Got1	Glutamate oxaloacetate transaminase 1		0.062
CG8705	pnut	peanut		0.052
