# Supplementary material for: Interactions by 2D Gel Electrophoresis Overlap (iGEO): a novel high fidelity approach to identify constituents of protein complexes
Source: Proteome Sci. 2013 May 12;11:21. doi: 10.1186/1477-5956-11-21 (PMC3688448; doi:10.1186/1477-5956-11-21)
Supplement: Additional file 3: Table S3 — Candidate PINCH bcinding partners identified by MudPIT and present in both S2 cell and embryo experiments. [file 1477-5956-11-21-S3.xlsx]

## Sheet: Embryo vs. S2 cell
Candidate PINCH binding partners identified by MudPIT and present in both S2 cell and embryo experiments.
*URL link to FlyBase provides comprehensive information on Drosophila gene of interest including GenBank accession number
PINCH-specific pulldown Identified in:	Flybase URL	Gene symbol	Name	Peptide coverage
Proteins identified in both embryo and S2 cell experiments
Embryo 1	CG10504	Ilk	Integrin linked kinase (ILK)	0.366	Identified in all (embryo 1, 2, and S2 cell) experiments
Embryo 2	CG10504	Ilk	Integrin linked kinase (ILK)	0.205
S2 cell	CG10504	Ilk	Integrin linked kinase (ILK)	0.357
Embryo 1	CG10687	Aats-asn	Asparaginyl-tRNA synthetase	0.142
S2 cell	CG10687	Aats-asn	Asparaginyl-tRNA synthetase	0.065
Embryo 1	CG10811	eIF4G	eukaryotic translation initiation factor 4G	0.028
S2 cell	CG10811	eIF4G	eukaryotic translation initiation factor 4G	0.049
Embryo 1	CG10938	Prosα5	Proteasome α5 subunit	0.18
S2 cell	CG10938	Prosα5	Proteasome α5 subunit	0.225
Embryo 1	CG1100	Rpn5	Rpn5	0.09
S2 cell	CG1100	Rpn5	Rpn5	0.02
Embryo 1	CG11271	RpS12	Ribosomal protein S12	0.511
S2 cell	CG11271	RpS12	Ribosomal protein S12	0.173
Embryo 2	CG11522	RpL6	Ribosomal protein L6	0.066
S2 cell	CG11522	RpL6	Ribosomal protein L6	0.086
Embryo 1	CG12030	Gale	UDP-galactose 4'-epimerase	0.089
S2 cell	CG12030	Gale	UDP-galactose 4'-epimerase	0.22
Embryo 1	CG12233	l(1)G0156	lethal (1) G0156	0.195
S2 cell	CG12233	l(1)G0156	lethal (1) G0156	0.133
Embryo 2	CG1404	ran	ran	0.106
S2 cell	CG1404	ran	ran	0.144
Embryo 1	CG14207	CG14207		0.328
S2 cell	CG14207	CG14207		0.24
Embryo 1	CG18290	Act87E	Actin 87E	0.324
S2 cell	CG18290	Act87E	Actin 87E	0.263
Embryo 1	CG18572	r	rudimentary	0.074
S2 cell	CG18572	r	rudimentary	0.037
Embryo 1	CG2512	αTub84D	α-Tubulin at 84D	0.424
S2 cell	CG2512	αTub84D	α-Tubulin at 84D	0.302
Embryo 1	CG31794	Pax	Paxillin	0.107
S2 cell	CG31794	Pax	Paxillin	0.115
Embryo 1	CG3186	eIF-5A	eIF-5A	0.283
S2 cell	CG3186	eIF-5A	eIF-5A	0.145
Embryo 1	CG32528	CG32528	parvin	0.556	Identified in all (embryo 1, 2, and S2 cell) experiments
Embryo 2	CG32528	CG32528	parvin	0.302
S2 cell	CG32528	CG32528	parvin	0.559
Embryo 2	CG32920 (CG7215)	CG7215		0.184
S2 cell	CG32920 (CG7215)	CG7215		0.195
Embryo 2	CG32920 (CG7217)	Prx5	Peroxiredoxin 5
S2 cell	CG32920 (CG7217)	Prx5	Peroxiredoxin 5
Embryo 1	CG3416	Mov34	Mov34	0.157
S2 cell	CG3416	Mov34	Mov34	0.183
Embryo 2	CG4046	RpS16	Ribosomal protein S16	0.128
S2 cell	CG4046	RpS16	Ribosomal protein S16	0.176
Embryo 1	CG4183	Hsp26	Heat shock protein 26	0.389
S2 cell	CG4183	Hsp26	Heat shock protein 26	0.394
Embryo 2	CG5119	pAbp	polyA-binding protein	0.065
S2 cell	CG5119	pAbp	polyA-binding protein	0.093
Embryo 2	CG5289	Pros26.4	Proteasome 26S subunit subunit 4 ATPase	0.082
S2 cell	CG5289	Pros26.4	Proteasome 26S subunit subunit 4 ATPase	0.112
Embryo 1	CG6050	EfTuM	Elongation factor Tu mitochondrial	0.155
S2 cell	CG6050	EfTuM	Elongation factor Tu mitochondrial	0.086
Embryo 1	CG7954	stck	steamer duck (PINCH)	0.487	Identified in all (embryo 1, 2, and S2 cell) experiments
Embryo 2	CG7954	stck	steamer duck (PINCH)	0.293
S2 cell	CG7954	stck	steamer duck (PINCH)	0.666
Embryo 1	CG8882	Trip1	Trip1	0.163
S2 cell	CG8882	Trip1	Trip1	0.147
Embryo 1	CG9031	ics	icarus (RSU-1)	0.217	Identified in all (embryo 1, 2, and S2 cell) experiments
Embryo 2	CG9031	ics	icarus (RSU-1)	0.176
S2 cell	CG9031	ics	icarus (RSU-1)	0.632
Embryo 2	CG9412	rin	rasputin	0.012
S2 cell	CG9412	rin	rasputin	0.044
Embryo 1	CG9674	CG9674		0.018
S2 cell	CG9674	CG9674		0.019
Proteins identified in embryo experiments, but not in S2 cells
Embryo 1	CG10149	Rpn6	Proteasome p44.5 subunit	0.05
Embryo 1	CG10302	bsf	bicoid stability factor	0.026
Embryo 2	CG10302	bsf	bicoid stability factor	0.029
Embryo 1	CG10306	CG10306		0.27
Embryo 2	CG10484	Rpn3	Regulatory particle non-ATPase 3	0.038
Embryo 1	CG1059	Karyβ3	Karyopherin β 3	0.031
Embryo 1	CG1065	Scsα	Succinyl coenzyme A synthetase α subunit	0.064
Embryo 1	CG10652	RpL30	Ribosomal protein L30	0.108
Embryo 1	CG11334	CG11334		0.113
Embryo 2	CG11624	Ubi-p63E	Ubiquitin-63E	0.021
Embryo 1	CG11989	vnc	variable nurse cells	0.061
Embryo 2	CG12011	CG12011		0.049
Embryo 1	CG12019	Cdc37	Cdc37	0.09
Embryo 1	CG12082	CG12082		0.044
Embryo 1	CG12306	polo	polo	0.038
Embryo 1	CG13425	bl	bancal	0.053
Embryo 1	CG1416	CG1416		0.082
Embryo 1	CG14648	lost	lost	0.073
Embryo 2	CG14648	lost	lost	0.166
Embryo 1	CG1490	Usp7	ubiquitin-specific protease 7	0.033
Embryo 1	CG1516	CG1516		0.092
Embryo 1	CG1531 (CG42593)	CG42593		0.027
Embryo 1	CG15717	CG15717		0.175
Embryo 1	CG15822	CG15822		0.023
Embryo 1	CG1616	dpa	disc proliferation abnormal	0.036
Embryo 1	CG17245	plexB	plexin B	0.005
Embryo 1	CG17255	nocte	no circadian temperature entrainment	0.037
Embryo 1	CG17489	RpL5	Ribosomal protein L5	0.067
Embryo 1	CG17521	RpL10	Ribosomal protein L10	0.041
Embryo 1	CG17566	γTub37C	γ-Tubulin at 37C	0.107
Embryo 1	CG17691	CG17691		0.173
Embryo 2	CG18067	CG18067		0.143
Embryo 1	CG18102	shi	shibire	0.035
Embryo 1	CG2050	mod	modulo	0.042
Embryo 1	CG2098	ferrochelatase	ferrochelatase	0.266
Embryo 1	CG2168	RpS3A	Ribosomal protein S3A	0.164
Embryo 2	CG2718	Gs1	Glutamine synthetase 1	0.06
Embryo 1	CG2989 (CG43374)	Cht6	Cht6	0.007
Embryo 2	CG2998	RpS28b	Ribosomal protein S28b	0.185
Embryo 1	CG3195	RpL12	Ribosomal protein L12	0.145
Embryo 2	CG32031	Argk	Arginine kinase	0.039
Embryo 1	CG3210	Drp1	Dynamin related protein 1	0.059
Embryo 1	CG32164	CG32164		0.022
Embryo 1	CG3226	CG3226		0.126
Embryo 1	CG32521	CG32521		0.075
Embryo 1	CG3265	Eb1	Eb1	0.069
Embryo 2	CG32744	Ubi-p5E	Ubiquitin-5E	0.021
Embryo 1	CG3283	SdhB	Succinate dehydrogenase B	0.04
Embryo 1	CG3314	RpL7A	Ribosomal protein L7A	0.096
Embryo 1	CG33196	dp	dumpy	0.001
Embryo 1	CG3590	CG3590		0.079
Embryo 1	CG3957	wmd	wing morphogenesis defect	0.076
Embryo 1	CG4000	CG4000		0.053
Embryo 1	CG4001	Pfk	Phosphofructokinase	0.057
Embryo 1	CG4035	eIF-4E	Eukaryotic initiation factor 4E	0.116
Embryo 1	CG4347	UGP	UGP	0.05
Embryo 2	CG4466	Hsp27	Heat shock protein 27	0.239
Embryo 1	CG4533	l(2)efl	lethal (2) essential for life	0.152
Embryo 1	CG4799	Pen	Pendulin	0.128
Embryo 2	CG4799	Pen	Pendulin	0.057
Embryo 1	CG4800	Tctp	Translationally controlled tumor protein	0.151
Embryo 1	CG4821	Tequila	Tequila	0.007
Embryo 1	CG4878	eIF3-S9	eIF3-S9	0.087
Embryo 1	CG4954	eIF3-S8	eIF3-S8	0.016
Embryo 1	CG5170	Dp1	Dodeca-satellite-binding protein 1	0.031
Embryo 1	CG5384	CG5384		0.051
Embryo 1	CG5462	scrib	scribbled	0.028
Embryo 2	CG5462 (CG43398)	scrib	scribbled	0.013
Embryo 1	CG5468	TwdlM	TweedleM	0.292
Embryo 2	CG5525	CG5525		0.06
Embryo 1	CG5590	CG5590		0.075
Embryo 1	CG5733	Nup75	Nucleoporin 75	0.055
Embryo 1	CG5949	DNApol-δ	DNA-polymerase-δ	0.034
Embryo 1	CG6058	Ald	Aldolase	0.093
Embryo 1	CG6071	CG6071		0.035
Embryo 1	CG6180	CG6180		0.132
Embryo 1	CG6235	tws	twins	0.052
Embryo 1	CG6287	CG6287		0.078
Embryo 1	CG6439	CG6439		0.149
Embryo 2	CG6543	CG6543		0.2
Embryo 1	CG6803	Mf	Myofilin	0.181
Embryo 1	CG6854	CTPsyn	CTP synthase	0.047
Embryo 1	CG6907	CG6907		0.103
Embryo 1	CG6988	Pdi	Protein disulfide isomerase	0.073
Embryo 2	CG7014	RpS5b	Ribosomal protein S5b	0.122
Embryo 1	CG7033	CG7033		0.26
Embryo 1	CG7340	granny-smith	granny smith	0.085
Embryo 1	CG7349	CG7349		0.04
Embryo 1	CG7434	RpL22	Ribosomal protein L22	0.067
Embryo 1	CG7483	eIF4AIII	eIF4AIII	0.075
Embryo 1	CG7611	CG7611		0.079
Embryo 2	CG7619	Pros54	Proteasome 54kD subunit	0.086
Embryo 1	CG7726	RpL11	Ribosomal protein L11	0.168
Embryo 2	CG7765	Khc	Kinesin heavy chain	0.034
Embryo 1	CG7911	CG7911		0.186
Embryo 1	CG7961	αCop	α-coatomer protein	0.054
Embryo 2	CG8036	CG8036		0.05
Embryo 2	CG8231	Tcp-1ζ	T-cp1ζ	0.131
Embryo 1	CG8251	Pgi	Phosphoglucose isomerase	0.109
Embryo 1	CG8309	Tango7	Transport and Golgi organization 7	0.085
Embryo 1	CG8495	RpS29	Ribosomal protein S29	0.357
Embryo 1	CG8636	CG8636		0.082
Embryo 1	CG8893	Gapdh2	Glyceraldehyde 3 phosphate dehydrogenase 2	0.298
Embryo 1	CG8922	RpS5a	Ribosomal protein S5a	0.158
Embryo 2	CG8922	RpS5a	Ribosomal protein S5a	0.123
Embryo 1	CG9012	Chc	Clathrin heavy chain	0.065
Embryo 1	CG9206	Gl	Glued	0.04
Embryo 1	CG9212	Nipsnap	Nipsnap	0.095
Embryo 2	CG9325 (CG43443)	hts	hu li tai shao	0.035
Embryo 1	CG9373	rump	rumpelstiltskin	0.066
Embryo 1	CG9633	RpA-70	Replication Protein A 70	0.1
Embryo 1	CG9677	Int6	Int6 homologue	0.085
Embryo 1	CG9894	CG9894		0.099
Proteins identified in S2 cell experiment, but not in embryo
S2 cell	CG10067	Act57B	Actin 57B	0.263
S2 cell	CG10370	Tbp-1	Tat-binding protein-1	0.084
S2 cell	CG10377	Hrb27C	Heterogeneous nuclear ribonucleoprotein at 27C	0.185
S2 cell	CG10630	blanks	blanks	0.182
S2 cell	CG1066 (CG43128)	Shab	Shaker cognate b	0.018
S2 cell	CG1070	Alh	Alhambra	0.028
S2 cell	CG11143	Inos	Inos	0.057
S2 cell	CG11652	CG11652		0.128
S2 cell	CG11888	Rpn2	Rpn2	0.118
S2 cell	CG11963	skap	skpA associated protein	0.139
S2 cell	CG12000	Prosβ7	Proteasome β7 subunit	0.187
S2 cell	CG12051	Act42A	Actin 42A	0.277
S2 cell	CG1242	Hsp83	Heat shock protein 83	0.127
S2 cell	CG1274	Jafrac2	thioredoxin peroxidase 2	0.211
S2 cell	CG1307	CG1307		0.231
S2 cell	CG13277	LSm7		0.373
S2 cell	CG13349	CG13349		0.144
S2 cell	CG13383 (CG17291)	Pp2A-29B	Protein phosphatase 2A at 29B
S2 cell	CG13383 (CG42522)	CSN8	COP9 complex homolog subunit 8	0.069
S2 cell	CG1345	Gfat2	Glutamine:fructose-6-phosphate aminotransferase 2	0.102
S2 cell	CG13780	Pvf2	PDGF- and VEGF-related factor 2	0.069
S2 cell	CG14206	RpS10b	Ribosomal protein S10b	0.144
S2 cell	CG14675	glob3	globin 3	0.046
S2 cell	CG14792	sta	stubarista	0.263
S2 cell	CG1489	Pros45	Pros45	0.104
S2 cell	CG1633	Jafrac1	thioredoxin peroxidase 1	0.376
S2 cell	CG16858	vkg	viking	0.023
S2 cell	CG16916	Rpt3	Rpt3	0.16
S2 cell	CG17246	SdhA	Succinate dehydrogenase A	0.088
S2 cell	CG17737	CG17737		0.291
S2 cell	CG17916	Or92a	Odorant receptor 92a	0.029
S2 cell	CG18174	Rpn11	Rpn11	0.149
S2 cell	CG18259	CG18259		0.162
S2 cell	CG18495	Prosα1	Proteasome α1 subunit	0.139
S2 cell	CG1913	αTub84B	α-Tubulin at 84B	0.302
S2 cell	CG1945	faf	fat facets	0.008
S2 cell	CG2151	Trxr-1	Thioredoxin reductase-1	0.277
S2 cell	CG2194	su(r)	suppressor of rudimentary	0.144
S2 cell	CG2238	Ef2b	Elongation factor 2b	0.102
S2 cell	CG2621	sgg	shaggy	0.061
S2 cell	CG30382	CG30382		0.139
S2 cell	CG31022	PH4αEFB	prolyl-4-hydroxylase-alpha EFB	0.045
S2 cell	CG32041 (CG4456)	Hsp67Bb	Heat shock gene 67Bb
S2 cell	CG32041 (CG4460_	Hsp22	Heat shock protein 22	0.161
S2 cell	CG32176	CG32176		0.017
S2 cell	CG33130	Patronin	Patronin	0.022
S2 cell	CG3401	βTub60D	β-Tubulin at 60D	0.236
S2 cell	CG3431	Uch-L3	Ubiquitin C-terminal hydrolase	0.099
S2 cell	CG3455	Rpt4	Rpt4	0.072
S2 cell	CG3800	CG3800		0.182
S2 cell	CG3922	RpS17	Ribosomal protein S17	0.443
S2 cell	CG4027	Act5C	Actin 5C	0.277
S2 cell	CG4097	Pros26	Proteasome 26kD subunit	0.306
S2 cell	CG4145	Cg25C	Collagen type IV	0.017
S2 cell	CG4904	Pros35	Proteasome 35kD subunit	0.24
S2 cell	CG5271	RpS27A	Ribosomal protein S27A	0.301
S2 cell	CG5371	RnrL	Ribonucleoside diphosphate reductase large subunit	0.041
S2 cell	CG5495	Txl	Thioredoxin-like	0.192
S2 cell	CG5809	CaBP1	CaBP1	0.113
S2 cell	CG6303	Bruce	Bruce	0.008
S2 cell	CG6846	RpL26	Ribosomal protein L26	0.161
S2 cell	CG6850	Ugt	UDP-glucose-glycoprotein glucosyltransferase	0.033
S2 cell	CG6904	CG6904		0.057
S2 cell	CG6961	CG6961		0.162
S2 cell	CG6998	ctp	cut up	0.326
S2 cell	CG7033	CG7033		0.219
S2 cell	CG7109	mts	microtubule star	0.104
S2 cell	CG7111	Rack1	Receptor of activated protein kinase C 1	0.167
S2 cell	CG7144	LKR	lysine ketoglutarate reductase	0.041
S2 cell	CG7265	CG7265		0.228
S2 cell	CG7478	Act79B	Actin 79B	0.263
S2 cell	CG7549	mtg	mind the gap	0.023
S2 cell	CG7762	Rpn1	Rpn1	0.106
S2 cell	CG7977	RpL23A	Ribosomal protein L23A	0.058
S2 cell	CG8351	Tcp-1η	Tcp-1η	0.066
S2 cell	CG8390	vlc	vulcan	0.058
S2 cell	CG8392	Prosβ1	Proteasome β1 subunit	0.348
S2 cell	CG8863	Droj2	DnaJ-like-2	0.566
S2 cell	CG8947	26-29-p	26-29kD-proteinase	0.089
S2 cell	CG8983	ERp60	ERp60	0.285
S2 cell	CG9075	eIF-4a	Eukaryotic initiation factor 4a	0.124
S2 cell	CG9281	CG9281		0.054
S2 cell	CG9327	Pros29	Proteasome 29kD subunit	0.14
S2 cell	CG9359	βTub85D	β-Tubulin at 85D	0.242
S2 cell	CG9372	CG9372		0.056
(Proteins identified in both Experiment 1 and 2)
Embryo	CG10302	bsf	bicoid stability factor	0.026
Experiment 2	CG10302	bsf	bicoid stability factor	0.029
Experiment 1	CG10504	Ilk	Integrin linked kinase (ILK)	0.366
Experiment 2	CG10504	Ilk	Integrin linked kinase (ILK)	0.205
Experiment 1	CG14648	lost	lost	0.073
Experiment 2	CG14648	lost	lost	0.166
Experiment 1	CG32528	CG32528	parvin	0.556
Experiment 2	CG32528	CG32528	parvin	0.302
Experiment 1	CG4799	Pen	Pendulin	0.128
Experiment 2	CG4799	Pen	Pendulin	0.057
Experiment 1	CG5462	scrib	scribbled	0.028
Experiment 2	CG5462 (CG43398)	scrib	scribbled	0.013
Experiment 1	CG7954	stck	steamer duck (PINCH)	0.487
Experiment 2	CG7954	stck	steamer duck (PINCH)	0.293
Experiment 1	CG8922	RpS5a	Ribosomal protein S5a	0.158
Experiment 2	CG8922	RpS5a	Ribosomal protein S5a	0.123
Experiment 1	CG9031	ics	icarus (RSU-1)	0.217
Experiment 2	CG9031	ics	icarus (RSU-1)	0.176
(Proteins identified in PINCH-Prot A pulldown sample)
